# Supplementary material for: Development and Validation of the Nursing Care and Religious Diversity Scale (NCRDS)
Source: Healthcare (Basel). 2023 Jun 21;11(13):1821. doi: 10.3390/healthcare11131821 (PMC10340361; doi:10.3390/healthcare11131821)
Supplement: Supplementary file 1 [file healthcare-11-01821-s001.zip]

Archive with 1 entries (1 files):
- healthcare-2378117-supplementary.pdf
